# Supplementary material for: Broad Impact of Exchange Protein Directly Activated by cAMP 2 (EPAC2) on Respiratory Viral Infections
Source: Viruses. 2021 Jun 21;13(6):1179. doi: 10.3390/v13061179 (PMC8233786; doi:10.3390/v13061179)
Supplement: Supplementary file 1 [file viruses-13-01179-s001.zip]

Archive with 1 entries (1 files):
- viruses-1219849-supplementary.pdf
